# Supplementary material for: Copy number variation in CEP57L1 predisposes to congenital absence of bilateral ACL and PCL ligaments
Source: Hum Genomics. 2015 Nov 11;9:31. doi: 10.1186/s40246-015-0053-z (PMC4642759; doi:10.1186/s40246-015-0053-z)
Supplement: Additional file 1: Table S1. — Family information, individual clinical diagnoses and race for 662 individuals. Those individuals are used as filters for CNV discoveries, including 274 healthy and 388 cases with different rare diseases. [file 40246_2015_53_MOESM1_ESM.xlsx]

## Sheet: patient_family_hashTable_March2
Family_ID	Patient_ID	relationship	phenotype	Ethnicity
HLS-174	1838066329	proband	X-linked Hearing loss and schizophrenia	-
HLS-174	2892185038	sister	X-linked Hearing loss and schizophrenia	-
HLS-174	8577855529	brother	X-linked Hearing loss and schizophrenia	-
HLS-174	2669128036	brother	X-linked Hearing loss and schizophrenia	-
HLS-174	6693700823	brother	X-linked Hearing loss and schizophrenia	-
MACD039	1597085323	-	whole genome paternal uniparental isodisomy	White
MAC294	6993460240	-	whole genome paternal uniparental isodisomy	Hispanic
MACD041	2279120259	-	whole genome paternal uniparental isodisomy	Hispanic/African American
MAC117	4696740458	-	whole genome maternal uniparental isodisomy	White
Cl	7207209372	proband (female)	Vascular malformations/ overgrowth/lipomatous abnormality (CLOVES?)	-
Ch	5180000947	proband (male)	Vascular malformation, overgrowth, mosaicism (CLOVES)	-
Debbie_611	7662272514	sibling	Unknown	-
Debbie_611	7864008680	mother	Unknown	-
Wa	6500967174	mother	unknown	-
Wa	4490363664	father	unknown	-
Yu	8157112738	proband	Undefined syndrome with congenital macrothrombocytopenia, dysmorphism, severe mental retardation, kyphosis, intractable epilepsy, renal calculi; CGH microarray (2009) – no abnormality detected FISH sub-telomeric array (2002) – no abnormality detected. FISH (2001) – no deletion at chrom 4 at WHSCR locus. Fragile X (1997) - negative. Karyotype – 46, XX	-
-	1405046619	-	Trimethylaminuria (TMAU)	-
-	4895920125	-	Trimethylaminuria (TMAU)	-
-	6958349870	-	Trimethylaminuria (TMAU)	-
-	7834072851	-	Trimethylaminuria (TMAU)	-
-	9765890697	-	Trimethylaminuria (TMAU)	-
-	8796447546	-	Trimethylaminuria (TMAU)	-
-	3074233059	-	Trimethylaminuria (TMAU)	-
-	5517064276	-	Trimethylaminuria (TMAU)	-
-	6731112838	-	Trimethylaminuria (TMAU)	-
-	1561903988	-	Trimethylaminuria (TMAU)	-
1	1561903988	-	Trimethylaminuria (TMAU)	-
Me	8792023521	sister	TRICHOHEPATOENTERIC SYNDROME - Chronic osteomyelitis, diarrhea, failure to thrive, developmental delay, trichorrhexis nodosa, dysmorphism	-
Me	9339081866	proband	TRICHOHEPATOENTERIC SYNDROME - Chronic osteomyelitis, diarrhea, failure to thrive, developmental delay, trichorrhexis nodosa, dysmorphism	-
Me	8792023521	sib (female)	Trichohepatoenteric Syndrome	-
Ra	1729672703	proband (female)	Transposition great arteries, pulmonary atresia, TAPVD to coronary sinus, asplenia, duodenal atresia;	-
-	7744627578	-	suspected familial autoimmune deficiency syndrome	-
-	7232589898	-	suspected familial autoimmune deficiency syndrome	-
MACD049	6711903450	-	suspect congenital infiltrating lipomatosis	White
MACD050	7248221082	-	suspect congenital infiltrating lipomatosis	Hispanic/White
MACD038	7998495587	-	suspect congenital infiltrating lipomatosis	White
Debbie_087	1911850494	proband	Storage pool disease of platelets	WHITE
Debbie_149	6490754233	proband	static encephalopathy and hypotonia and developmental delay still of unclear exact etiology. He also has a history of a seizure disorder, gastric dumping syndrome, gastroesophageal reflux status-post G-tube and fundoplication and bradycardia status-post pacemaker placement. ; Undefined dysmorphic syndrome.; does not have a detectable point mutation in the coding region of the ARX gene.-----exhibi…	WHITE
Saudi_008	5362793242	daughter	Spastic Paraplegia	-
Saudi_008	3786731888	daughter	Spastic Paraplegia	-
Saudi_008	7732355055	son	Spastic Paraplegia	-
-	2327410043	-	Sleiman-Healy (MCMhardE)	-
Saudi_041	2840246809	father	skeletal dysplasia	-
Do	6232145221	proband (male)	Severe global disability-nonverbal, non ambulant, Dysmorphism-Frontal bossing, midface hypoplasia, prominent eyes, macroglossia, fleshy hands and feet with deep creases, lentigines on legs/penile, 1 pilomatrixoma resected, Seizures, cortical visual impairment, optic nerve hypoplasia, Precocious puberty, absent posterior pituitary	-
Debbie_123	7375045406	proband	Severe developmental delay, hypotonia, scoliosis, mild dysmorphic features, Cortical visual impairment, non-verbal with only vocalizations.; Genetic Testing:Chromosome analysis - 46,XX FISH for tetrasomy 12p (Pallister-Killian) - normal.On research-basis 550K SNP array - variant finding of 10kb deletion on 22q11.2 involving MAPK1 gene; expected to be a polymorphic variant.MECP2 sequencing (exons …	WHITE
Ro	4082449641	proband	Severe congenital neutropenia, on g-CSF	-
1	1869899762	proband	seizures, mild-moderate ID	-
MACD008	9150741656	-	Schwartz-Jampel syndrome	White
Saudi_013	7953094028	daughter	SCAD	-
Ro2	9016386825	mother	Rett's	-
Ro2	2556979267	mother	Rett's	-
Ro2	5761183774	proband	Rett Syndrome	-
(Rett's)	4919145978	proband	Rett Syndrome	-
Retinopathy	4426226123	proband	Retinopathy	-
Retinopathy	1634012275	sister	Retinopathy	-
Sc	5265218885	proband	Recurrent liver failure (no OMIM)	-
Sc	5562532375	father	Recurrent liver failure	-
Sc	3363826048	mother	Recurrent liver failure	-
GSM002	5867083669	-	pseudoaminopterin phenotype	White
CEK	9885330178	proband	progressive cerebellar ataxia	-
Lynch_4	2424040160	proband	progressive ataxia/ spasticity	-
Lynch_4	2533553254	brother	progressive ataxia/ spasticity	-
Lynch_4	8797692724	brother	progressive ataxia/ spasticity	-
ROJ	3035082096	proband	progressive ataxia, weakness, cerebellar degeneration	-
Lynch_7	2783253438	proband	progressive ataxia, tremor, narcolepsy, pale optic nerve	-
GEN	4360503052	mother	progressive ataxia	-
Lynch_3	4931375644	proband	progressive ataxia	-
Made_family_1	5685826348	Proband	Progressive Ataxia	-
Made_family_1	8121200606	Brother	Progressive Ataxia	-
GEN	6145045792	brother	progressive ataxia	-
Lynch_1	9064250150	sister	Primary lateral sclerosis/ Trisomy 21	-
Lynch_1	5326801411	sister	Primary lateral sclerosis	-
Lynch_1	4941140871	sister	primary lateral sclerosis	-
Debbie_631	3688986111	proband	presence of microcephaly, failure to thrive, anemia, and factor XI deficiency. His physical examination today was remarkable for his second finger being shorter than his fourth finger bilaterally. Previously, <name> had a SNP array which showed a duplication of a 383 kb region within chromosome 7p21.1. Parental studies demonstrated the presence of this deletion in <name>’s Father as well. Since t…	Caucasian
MACD042	3323217789	proband	Pierre-Robin, flat facies, aggressive scoliosis	-
Pi	3430182438	proband (male)	Pierre Robin sequence, bilateral cataract, ptosis, developmental delay	-
CardioA	8676513463	-	Pediatric DialatedCardioMyopathy (DCM)- Mendelian?	-
CardioA	2644660551	-	Pediatric DialatedCardioMyopathy (DCM)- Mendelian?	-
CardioA	6851092249	-	Pediatric DialatedCardioMyopathy (DCM)- Mendelian?	-
CardioCB	1771118325	-	Pediatric DialatedCardioMyopathy (DCM)- Mendelian	White
CardioE	2339964318	son	Pediatric DialatedCardioMyopathy (DCM)- Mendelian	-
CardioD	5367796326	-	Pediatric DialatedCardioMyopathy (DCM)- Mendelian	-
CardioCA	5955505559	-	Pediatric DialatedCardioMyopathy (DCM)- Mendelian	-
Lynch_6	3011047775	proband	paroxysmal ataxia	-
Lynch_6	5242668573	sister	paroxysmal ataxia	-
-	3536579754	-	non-verbal, profound ID	-
Sa	3831186554	proband (male)	Neonatal Jaundice, developmental delay. Vertical (up and down) gaze palsy bilateral.	-
Debbie_073	1357145853	proband	Moya moya disease; Ischemic stroke, recurrent; Left hemiparesis; History of seizure; Obstructive sleep apnea, off BiPAP; Hypertension, essential; Obesity	BLACK OR AFRICAN AMERICAN
Wa2	4593381623	proband	Mitochondrial respiratory chain disorder (recessive)	-
Wa2	4692305801	sister	Mitochondrial respiratory chain disorder (recessive)	-
Re	6804576216	affected	Mitochondrial respiratory chain disorder – complex I deficiency in muscle, lymphocytes and fibroblasts	-
Ke	6955936625	proband	Mitochondrial respiratory chain disorder – complex I deficiency in muscle	-
-	8244721530	-	Mitochondrial	-
-	1105972599	-	Mitochondrial	-
-	6731615164	-	Mitochondrial	-
-	1661590199	-	Mitochondrial	-
-	4445153915	-	Mitochondrial	-
Debbie_163	8134457845	proband	maybe in exome seq project??????chronic static encephalopathy with minimal development (estimated to function at an infant level), non-verbal, congenital moderate-severe bilateral SNHL, optic nerve pallor with apparently good tracking and visual function including apparent color preference, abnormal visual evoked response, history of hyperopia and strabismus, generalized tonic-clonic epilepsy ons…	WHITE
La	1215028052	sister	macrothrombocytopenia and cranial synostosis	-
La	4760012586	father	macrothrombocytopenia and cranial synostosis	-
La	9808526933	proband	macrothrombocytopenia and cranial synostosis	-
165	7528364281	-	Lymphedema	Caucasian/European
165	2206227821	-	Lymphedema	Caucasian/European
165	8425673623	-	Lymphedema	Caucasian/European
130	2305381509	-	Lymphedema	Caucasian/European
130	8165503910	-	Lymphedema	Caucasian/European
129	7049882768	-	Lymphedema	Caucasian/European
129	6247843507	-	Lymphedema	Caucasian/European
129	3357648823	-	Lymphedema	Caucasian/European
129	2914543926	-	Lymphedema	Caucasian/European
129	2639778700	-	Lymphedema	Caucasian/European
165	9809294150	-	Lymphedema	Caucasian/European
130	4731643042	-	Lymphedema	Caucasian/European
130	7382465308	-	Lymphedema	Caucasian/European
Lymphedema_new	4732215395	proband	LS1586 (dead, affected kid): Preterm (30 wks); Swell @ 2 mo. lymphangiomatosis; chylothorax pleural effusion -> chest tube edema on head/neck/face/chest dx w/ Pulm lymphangiectasia @ 3 mo. difficulties maintaining "fluid balance"; COD: hypercalcemia (>9) @ 10 mo	-
390	4955994714	-	Leukodystrophy	Caucasian
390	2344392495	-	Leukodystrophy	Caucasian
390	3982672416	brother	Leukodystrophy	Caucasian
390	5996646377	mother	Leukodystrophy	Caucasian
38	5678415155	-	Leukodystrophy	Caucasian
383	6705839956	-	Leukodystrophy	Caucasian
383	7162154819	-	Leukodystrophy	Caucasian
Ho2	2256205305	proband (female)	Leigh disease?	-
LCA	7012691057	proband	Leber Congenital Amaurosis	-
NS	1709913367	-	lactic acidosis, hypoglycemia, elevated CK, cardiac failure, developmental delay	white
Be	8131741481	proband	lactic acidosis - presumed mitochondrial disorder - parents consanguineous	-
KBG005	6333707781	-	KBG syndrome	-
KBG004	2970995883	-	KBG syndrome	-
KBG001	6520690975	-	KBG syndrome	White
KBG006	9870364743	-	KBG syndrome	Hispanic
Debbie_639	8062002776	proband	joint laxity, soft skin, gastroparesis, facial features not similar to family, asperger syndrome, ADHD, tourette, anxiety; POTS, gastroparesis, and significant debilitating abdominal pain.Talked: Only said a few words until 2.5 to 3 years, and then went right into sentences.Walked: on time, mother was not concerned. However was not coordinated and still is not, but met all of the milestone approp…	Caucasian
MAC181	2581763882	-	Ischio-vertebral dysplasia-type Al Kassi vs. polyephiphyseal dysplasia?	White
MAC181	2581763882	-	Ischio-vertebral dysplasia-type Al Kassi vs. polyephiphyseal dysplasia?	White
Ma	7657260604	proband (male)	Intellectual Disability/ Dysmorphism/Cardiac Myopia/Ptosis/Arthrogryposis	-
La	9920754481	paternal grandmother (deceased)	Inherited platelet disorder with craniosynostosis	-
MM101	5597083023	-	Inherited hypermuscularity	Caucasian/European
MM101	9374625479	-	Inherited hypermuscularity	Caucasian/European
MM101	2989139178	-	Inherited hypermuscularity	Caucasian/European
He	7767688794	proband	Inherited bone marrow failure syndrome, with isolated cytopenia (#162800)	-
Ba	9138668996	proband (male)	Inherited bone marrow failure syndrome, with isolated cytopenia	-
isolated	4918532471	proband	Inherited bone marrow failure syndrome, with isolated cytopenia	-
Ba	4167995477	proband (female)	Inherited bone marrow failure syndrome with isolated cytopenia	-
Ba	8624036532	mother	Inherited bone marrow failure syndrome	-
Ba	2190559997	father	Inherited bone marrow failure syndrome	-
Ed	2495406580	mother	Inherited bone marrow failure syndrome	-
Ed	6129415791	maternal Grandmother	Inherited bone marrow failure syndrome	-
Ed	7284980157	proband (female)	Inherited bone marrow failure syndrome	-
La2	1108953490	mother	Inherited bone marrow failure syndrome	-
Ya	6638691441	father	Inherited bone marrow failure syndrome	-
Al	4704275053	proband (male)	Infantile spasms, sensorineural deafness, Mitochondrial respiratory chain disorder?	-
Al	9832537438	brother	Infantile spasms, sensorineural deafness, Mitochondrial respiratory chain disorder?	-
Saudi_015	3345252121	daughter	Infantile cirrhosis	-
Saudi_015	2113533603	son	Infantile cirrhosis	-
NID122	8444449899	child 3	IND: Intestinal Neuronal Displasia	-
NID122	5847411452	child 1	IND: Intestinal Neuronal Displasia	-
NID122	2900286656	mother	IND: Intestinal Neuronal Displasia	-
NID122	4123169347	child 2	IND: Intestinal Neuronal Displasia	-
NID140	8880968943	child1	IND: Intestinal Neuronal Displasia	-
NID223	5342555974	mother	IND: Intestinal Neuronal Displasia	-
NID223	5436790605	child	IND: Intestinal Neuronal Displasia	-
NID_C.G.	2833930213	-	IND: Intestinal Neuronal Displasia	-
NID317	9201309113	-	IND: Intestinal Neuronal Displasia	-
NID455	8813304145	-	IND: Intestinal Neuronal Displasia	-
NID184	5772385209	-	IND: Intestinal Neuronal Displasia	-
NID313	5126535663	-	IND: Intestinal Neuronal Displasia	-
NID404	1410517193	-	IND: Intestinal Neuronal Displasia	-
NID383	7504266156	-	IND: Intestinal Neuronal Displasia	-
NID430	8268866578	-	IND: Intestinal Neuronal Displasia	-
NID383	7504266156	-	IND: Intestinal Neuronal Displasia	-
NID408	9405493509	-	IND: Intestinal Neuronal Displasia	-
NS	7549096322	-	immediate profound acidosis, respiratory failure	white
MAC215	7912629956	-	IMAGe syndrome	African American
GEN	1144970250	proband	IDDM type I, ataxia	-
Pl	6696156024	daughter	Hypermobile, no known vascular complications	-
Pl	4549109897	daughter	Hypermobile, no known vascular complications	-
363	8731835336	-	hyperinsulinism	not hispanic or latino/white
363	2875626108	-	hyperinsulinism	not hispanic or latino/white
428	9304747312	-	hyperinsulinism	not hispanic or latino/white
2010	9760637832	-	hyperinsulinism	not hispanic or latino/white
2072	7073057559	-	hyperinsulinism	not hispanic or latino/black
423	1858922943	-	hyperinsulinism	not hispanic or latino/white
2234	2678022044	-	hyperinsulinism	not hispanic or latino/white
2010	7021390572	-	hyperinsulinism	not hispanic or latino/white
2234	5133626291	-	hyperinsulinism	not hispanic or latino/white
Debbie_116	5157228841	proband	history of branchial clefts, small thyroglossal duct cyst, and scalp lesion possibly representing aplasia cutis congenita. Sequencing and deletion analysis of TFAP2A negative; Mutation scanning of the coding region of EYA1 using DHPLC and/or direct sequencing - negative; RESULTS arr snp 1-22(>500,000 X 2), X(>15,000 X 1), Y (>2,000 X 1)" NORMAL MALE RESULT	WHITE
1	4285929456	-	Highly characterized leukodystrophy	European American
1	1384630113	-	Highly characterized leukodystrophy	European American
26	1887961561	-	Highly characterized Circadian mendelian disorder: short sleeper	Non-hispanic white
26	3827692356	-	Highly characterized Circadian mendelian disorder: short sleeper	Non-hispanic white
3	9699253005	father	Highly characterized Circadian mendelian disorder: short sleeper	-
1	7617946150	-	Highly characterized Circadian mendelian disorder: short sleeper	Non-hispanic white
3	1162968353	-	Highly characterized Circadian mendelian disorder: short sleeper	Non-hispanic white
5	4997556363	-	Highly characterized Circadian mendelian disorder: long sleeper	Hispanic white
H796	8454077697	sister	healthy	Caucasian
390	3982672416	Unaffected brother	healthy	Caucasian
390	5996646377	Unaffected mother	healthy	Caucasian
Al	3309446509	mother	healthy	-
Al	9444193545	father	healthy	-
Be	9833233355	mother	healthy	-
Be	5677859481	father	healthy	-
CEK	4859793495	brother	healthy	-
CEK	3781142684	sister	healthy	-
CEK	5553135061	sister	healthy	-
CEK	9869835479	sister	healthy	-
Ch	1759653974	father	healthy	-
Ch	8057695924	mother	healthy	-
Ci	8993758381	father	healthy	-
Ci	8841159229	mother	healthy	-
Cl	1110167569	father	healthy	-
Cl	1079540993	mother	healthy	-
Debbie_009	2503472367	mother	healthy	-
Debbie_009	9776042688	father	healthy	-
Debbie_011	2232159913	mother	healthy	-
Debbie_011	4697146250	father	healthy	-
Debbie_013	1756741197	father	healthy	-
Debbie_013	6132864223	mother	healthy	-
Debbie_065	10620701	mother	healthy	-
Debbie_065	9051268922	father	healthy	-
Debbie_073	3238542656	mother	healthy	-
Debbie_073	8002265208	father	healthy	-
Debbie_075	2357442664	father	healthy	-
Debbie_075	3312858000	mother	healthy	-
Debbie_087	1317669808	father	healthy	-
Debbie_087	1511369008	mother	healthy	-
Debbie_095	1782618231	father	healthy	-
Debbie_096	2509837240	mother	healthy	-
Debbie_096	5472647533	father	healthy	-
Debbie_101	431206573	father	healthy	-
Debbie_101	6717034641	mother	healthy	-
Debbie_104	9071626551	father	healthy	-
Debbie_104	9177101321	mother	healthy	-
Debbie_116	8832022958	mother	healthy	-
Debbie_116	9327112383	father	healthy	-
Debbie_123	6591981847	father	healthy	-
Debbie_123	6743887301	mother	healthy	-
Debbie_126	4198003870	father	healthy	-
Debbie_126	9214943810	mother	healthy	-
Debbie_147	701460487	father	healthy	-
Debbie_147	5099083729	mother	healthy	-
Debbie_149	5275103704	father	healthy	-
Debbie_149	7289599144	mother	healthy	-
Debbie_163	3241297828	mother	healthy	-
Debbie_163	8786770040	father	healthy	-
Debbie_167	6637760804	mother	healthy	-
Debbie_167	8680625683	father	healthy	-
Debbie_601	9516094546	sibling	healthy	OTHER
Debbie_601	14112151	sibling	healthy	OTHER
Debbie_601	6253469586	mother	healthy	-
Debbie_601	6733274230	father	healthy	-
Debbie_631	1842945611	father	healthy	-
Debbie_631	7250150259	mother	healthy	-
Debbie_639	2115798194	mother	healthy	-
Debbie_639	6180267957	sibling	healthy	-
Debbie_639	3296599696	sibling	healthy	-
Do	5862436169	mother	healthy	-
Do	9671868209	father	healthy	-
Do2	2106667562	father	healthy	-
Do2	7451321128	mother	healthy	-
Do2	8809725503	sister	healthy	-
Du	6412201796	mother	healthy	-
Du	6943087059	father	healthy	-
Ed	4224416046	maternal grandfather	healthy	-
GEN	766536417	father	healthy	-
He	7334621053	father	healthy	-
He	8831910705	mother	healthy	-
He	6563100999	sister	healthy	-
Ho	5238103798	mother	healthy	-
Ho	4527347261	father	healthy	-
Ho	8402750052	sister	healthy	-
Ho2	9694605211	brother	healthy	-
Ho2	3704733663	father	healthy	-
Ho2	5515617765	brother	healthy	-
Ho2	3170208637	mother	healthy	-
Ho3	8492383880	mother	healthy	-
Ho3	3797927349	father	healthy	-
Ho3	2213199966	brother	healthy	-
Ja	2778452775	father	healthy	-
Ja	2450609915	mother	healthy	-
Ke	2324253505	father	healthy	-
Ke	8114527731	half-sister	healthy	-
Ke	2921563204	mother (unaffected)	healthy	-
Ko	7585994554	father	healthy	-
Ko	5938292319	mother	healthy	-
La	9920754481	paternal grandmother	healthy	-
La	6345643899	mother	healthy	-
La	7859900508	paternal grandfather	healthy	-
La2	1108953490	mother	healthy	-
La2	8886408156	father	healthy	-
LCA	5815907162	brother	healthy	-
LCA	3816352872	father	healthy	-
LCA	1296926255	mother	healthy	-
LCA	2290711272	brother	healthy	-
Le	2837872872	father	healthy	-
Le	2702002184	mother	healthy	-
Lymphedema_new	3050445019	mother	healthy	-
Lynch_1	1962769698	mother	healthy	-
Lynch_1	4642000392	father	healthy	-
Lynch_1	4987005752	sister	healthy	-
Lynch_2	682684887	father	healthy	-
Lynch_2	5455770919	mother	healthy	-
Lynch_2	9320844183	brother	healthy	-
Lynch_2	5061060302	brother	healthy	-
Lynch_3	7522377037	mother	healthy	-
Lynch_3	6499214933	sister	healthy	-
Lynch_3	8420059196	father	healthy	-
Lynch_4	1408989381	mother	healthy	-
Lynch_5	7726776346	father	healthy	-
Lynch_5	1135387388	mother	healthy	-
Lynch_5	2946792601	sister	healthy	-
Lynch_6	6215557622	father	healthy	-
Lynch_6	534107529	mother	healthy	-
Lynch_7	335168820	sister	healthy	-
Lynch_7	1782653391	mother	healthy	-
Lynch_8	2133320930	father	healthy	-
Lynch_8	9334805001	sister	healthy	-
Ma	6302614620	mother	healthy	-
Ma	2326167779	father	healthy	-
Me	2460634688	father	healthy	-
Me	6106791469	mother	healthy	-
NID122	5767306958	father	healthy	-
NID140	6820803348	father	healthy	-
NID223	5920066402	father	healthy	-
Pi	3753139386	mother	healthy	-
Pi	9553718575	father	healthy	-
Pl	2287571184	husband	healthy	-
Pl	2287571184	husband	healthy	-
PRE	9310464321	sister	healthy	Caucasian
Ra	8286558342	mother	healthy	-
Ra	6918491692	father	healthy	-
Re	2717644149	mother	healthy	-
Re	8879430372	father	healthy	-
Retinopathy	6318666140	father	healthy	-
Retinopathy	6313883404	mother	healthy	-
ROJ	4136268647	father	healthy	-
ROJ	7660239346	mother	healthy	-
Sa	8754833281	sister	healthy	-
Sa	6998128387	mother	healthy	-
Sa	9642633694	father	healthy	-
Sa	6745720208	brother	healthy	-
Saudi_008	5002375575	mother	healthy	-
Saudi_008	6070959102	father	healthy	-
Saudi_010	8512221734	mother	healthy	-
Saudi_011	8259694254	father	healthy	-
Saudi_011	5583912652	mother	healthy	-
Saudi_013	3359921888	father	healthy	-
Saudi_015	5280191111	father	healthy	-
Saudi_015	8183383521	mother	healthy	-
Saudi_016	9534768433	son	healthy	-
Saudi_016	8062560710	mother	healthy	-
Saudi_017	8583880181	father	healthy	-
Saudi_017	9500048976	mother	healthy	-
Saudi_017	4195726884	daughter	healthy	-
Saudi_020	7688998695	mother	healthy	-
Saudi_020	8828657784	son	healthy	-
Saudi_024	2066149057	father	healthy	-
Saudi_024	8489263936	mother	healthy	-
Saudi_024	6108374729	daughter	healthy	-
Saudi_029	1109571819	father	healthy	-
Saudi_029	6461016001	mother	healthy	-
Saudi_037	2620955221	father	healthy	-
Saudi_040	7009307555	father	healthy	-
Saudi_040	6637037028	mother	healthy	-
Saudi_041	6722833689	brother	healthy	-
Saudi_046	9202689488	mother	healthy	-
Saudi_046	9285600415	father	healthy	-
Sc	5562532375	father	healthy	-
Sc	3363826048	mother	healthy	-
Sc2	6857191910	mother	healthy	-
Sc2	4277596458	father	healthy	-
Se	2259059926	sister	healthy	-
Se	5733066233	father	healthy	-
Se	9144022942	mother	healthy	-
Th	2721867804	brother	healthy	-
Th	5235460390	father	healthy	-
Th	4672790024	mother	healthy	-
Wa	6500967174	mother	healthy	-
Wa	4490363664	father	healthy	-
Wa2	1414454786	sister	healthy	-
Wa2	5698855459	father	healthy	-
Wa2	2382201720	mother	healthy	-
Ya	6638691441	father	healthy	-
Ya	4306156475	mother	healthy	-
Ya	1316036845	sister	healthy	-
KBG004	3142845790	father	healthy	-
RP-0858	3161655290	-	healthy	-
CL-090	5530878738	-	healthy	-
CL-090	9275568454	-	healthy	Caucasian
423	562466351	-	healthy	not hispanic or latino/white
129	6101157450	-	healthy	Caucasian/EuropCaucasianean
2234	299438601	-	healthy	not hispanic or latino/white
130	4506202065	-	healthy	Caucasian/European
130	6781795725	-	healthy	Caucasian/European
165	3026479889	-	healthy	Caucasian/European
165	6720401135	-	healthy	Caucasian/European
CSS001	6604773016	sister	healthy	Middle Eastern
MACD037	2801581015	sister	healthy	Hispanic/White
CL-060	6083795618	-	healthy	Caucasian
MM101	8560715322	-	healthy	Caucasian/European
RP-0858	7949681836	-	healthy	Caucasian (Spanish)
3	4502347864	father	healthy	-
MACD008	3690714507	sister	healthy	White
CSS001	6080428108	father	healthy	Middle Eastern
3	3296710494	mother	healthy	-
RP-0911	2602483591	-	healthy	Caucasian (Spanish)
CL-067	9989438474	-	healthy	Caucasian (Hispanic)
CSS001	6475765223	sister	healthy	Middle Eastern
KBG005	9321770937	mother	healthy	Hispanic
1	3310704691	-	healthy	Non-hispanic white
-	5768975236	-	healthy	-
RP-0858	8318906816	-	healthy	Caucasian (Spanish)
CardioE	2028023158	father	healthy	-
2072	7322594679	-	healthy	not hispanic or latino/black
CSS001	1589829280	mother	healthy	Middle Eastern
10	157871838	-	healthy	-
Saudi_022	2513875026	-	healthy	-
RP-0858	1356618621	-	healthy	Caucasian (Spanish)
Saudi_022	2205804894	-	healthy	-
2	8713336078	mother	healthy	-
CardioCA	5586016446	-	healthy	-
RP-0858	9310838143	-	healthy	Caucasian (Spanish)
4	4450372642	father	healthy	-
5	1953638227	mother	healthy	-
MACD008	2503508768	mother	healthy	White
RP-0858	9512668970	-	healthy	Caucasian (Spanish)
1	9448687375	father	healthy	-
CSS011	7465596045	mother	healthy	White
Saudi_013	4779389423	mother	healthy	-
363	656985294	-	healthy	not hispanic or latino/white
383	4716961005	mother	healthy	Caucasian
CL-012	1978878937	-	healthy	Caucasian
2072	9085118301	-	healthy	not hispanic or latino/black
1	6624108745	-	healthy	European American
CL-123	7979529160	-	healthy	Middle Eastern
428	247314494	-	healthy	not hispanic or latino/white
1	7415891828	mother	healthy	-
MAC181	1616927494	father	healthy	-
1	3141362019	-	healthy	European American
RP-0482	4474075539	-	healthy	Caucasian (Spanish)
MAC181	1633043262	mother	healthy	White
Ro	9320851074	mother	healthy	-
1	4593856475	mother	healthy	Non-hispanic white
RP-0858	8824093432	-	healthy	Caucasian (Spanish)
1	126757122	sib	healthy		Development
129	1702883080	-	healthy	Caucasian/European
Ro	6803781494	father	healthy	-
RP-0858	7488782837	-	healthy	Caucasian (Spanish)
5	6867223681	-	healthy	Hispanic white
RP-0482	3355084792	-	healthy	Caucasian (Spanish)
RP-0777	5823357309	-	healthy	Caucasian (Spanish)
RP-0858	8879214309	-	healthy	Caucasian (Spanish)
4	8870452622	sib	healthy	-
2	1789115242	father	healthy	-
CL-088	3084741854	-	healthy	Caucasian
CardioD	7852093492	-	healthy	-
RP-0858	1419458865	-	healthy	Caucasian (Spanish)
11	171601854	father	healthy	-
1	126757122	sib	healthy	-
RP-0858	8879214309	-	healthy	Caucasian (Spanish)
RP-0482	3355084792	-	healthy	Caucasian (Spanish)
RP-0911	6603266207	-	healthy	Caucasian (Spanish)
RP-0858	5788949185	-	healthy	Caucasian (Spanish)
CardioD	9271970314	father	healthy	-
RP-0911	8793262362	-	healthy	Caucasian (Spanish)
RP-0911	6920913293	-	healthy	Caucasian (Spanish)
RP-0482	2942468177	-	healthy	Caucasian (Spanish)
RP-0858	5190100110	-	healthy	Caucasian (Spanish)
CL-088	4076914789	-	healthy	Caucasian
NS	1435283332	-	fulminant hepatic failure at age 2, mtDNA depletion	white
Ci	1356626173	proband (female)	Frontonasal dysplasia (marked hypertelorism)/Congenital heart disease/Renal structural anomaly	-
Lynch_5	437960915	proband	Friedreich ataxia, episodic ketoacidosis	-
Lynch_2	9632966411	proband	Friedreich ataxia	-
La2	2802938545	Proband	Fanconi Anaemia; Mutation negative for FANCA	-
Ko	6920176703	proband	Familial Haemophagocytic Lymphohistiocytosis; mutation negative for PRF1, STX11, Munc 13-4, Munc 18-2, RAB27A	-
Do2	9824509298	proband	Familial Haemophagocytic Lymphohistiocytosis; mutation negative for PRF1, STX11, Munc 13-4	-
Do2	9824509298	Proband (female)- deceased, fibroblasts available	Familial Haemophagocytic Lymphohistiocytosis	-
Saudi_046	6309035952	proband	failure to thrive	-
K4872	3324860459	-	epilepsy/migraine	Caucasian
Pl	9138358160	proband	EDS-IV phenotype, vascular dissections (coronary, vertebral) and hypermobile	-
Le	4742834408	proband	dysmorphic syndrome with arachnodactyly/camptodactyly, respiratory distress, bilateral radio-ulnar synostosis and dysmorphic facies	-
Le	2837872872	father	Dysmorphic syndrome	-
Le	2702002184	mother	Dysmorphic syndrome	-
Ya	7325533824	proband	Dyskeratosis congenital with short telomeres by flow-FISH. Also has beta thalassemia trait; Mutation negative for DKC1, TERC, TINF2 exon 6, NHP2 exon 4, NOP10 exon 2 and TERT	-
Debbie_065	1817023831	proband	Duane syndrome of the right eye….A genome-wide array will be performed using a blood sample to be obtained today	WHITE
Lynch_8	7052714990	proband	dopa-responsive dystonia/ spastic paraparesis	-
Lynch_8	3955969734	mother	dopa-responsive dystonia/ spastic paraparesis	-
Lynch_8	6224091210	brother	dopa-responsive dystonia/ spastic paraparesis	-
Yu	7544332232	mother	Disorder of megakaryopoiesis	-
MACD037	2086987862	proband	diaphyseal dysplasia	Hispanic/White
MACD037	7847495372	grandfather	diaphyseal dysplasia	White
Ho	3955633626	proband	Diamond Blackfan anaemia; Leigh’s disease	-
Se	4200126771	proband	Diamond Blackfan anaemia; Inherited bone marrow failure syndrome, with isolated cytopenia	-
Debbie_075	6091478822	proband	diagnosed with myasthenia gravis	WHITE
Debbie_095	3722561625	proband	developmental delays, failure to thrive, reflux, constipation, optic nerve hypoplasia, VSD, and sagittal craniosynostosis. Previous genetic testing thus far has been negative.Previous genetics workup has included the following:• CGH array-nl • Methylation studies for Angelman syndrome- nl• FGFR2 exon 8 and 10 sequencing, and FGFR1 and FGFR3 targeted mutation analysis- nl• TWIST1 gene sequencing a…	WHITE
Saudi_016	4740204778	daughter	Developmental delay, hypotonia	-
Saudi_016	7310867552	son	Developmental delay, hypotonia	-
Saudi_017	4802994304	son	Developmental delay, hypotonia	-
Saudi_040	8628163485	son	Developmental delay, hypotonia	-
Saudi_011	5936964440	daughter	Deafness	-
CL-068	8990874777	-	Cutis Laxa	-
CL-078	3492591248	-	Cutis Laxa	Caucasian
CL-060	8483885761	-	Cutis Laxa	Caucasian
CL-074	3086140679	-	Cutis Laxa	Caucasian
CL-012	1598851475	-	Cutis Laxa	Caucasian
CL-123	5901898956	-	Cutis Laxa	-
CL-012	4032282051	-	Cutis Laxa	Caucasian
CL-014	8182089937	-	Cutis Laxa	-
CL-090	3972871466	-	Cutis Laxa	Caucasian
CL-113	6378199506	-	Cutis Laxa	Caucasian (Hispanic)
CL-012	1989082630	-	Cutis Laxa	Caucasian
CL-017	3484406902	-	Cutis Laxa	-
CL-114	3978350987	-	Cutis Laxa	Mixed (Caucasian and Japanese)
CL-088	9180661411	-	Cutis Laxa	Caucasian
CL-088	9180661411	-	Cutis Laxa	Caucasian
3C-12	8814565471	proband	Cranio Cerebollo Cardiac Syndrome	-
3C-10	3006268455	proband	Cranio Cerebollo Cardiac Syndrome	-
NS	5252359457	-	COX deficiency, liver failure requiring transplant	white
CDL-021	4378471288	proband	Cornelia de Lange Syndrome	-
CDL-023	3612894493	proband	Cornelia de Lange Syndrome	-
CDL-024	8539828129	proband	Cornelia de Lange Syndrome	-
CDL-046	2929460211	proband	Cornelia de Lange Syndrome	-
CDL-047	4258937029	mother	Cornelia de Lange Syndrome	-
CDL-047	7063093439	proband	Cornelia de Lange Syndrome	-
CDL-047	1793568725	father	Cornelia de Lange Syndrome	-
CDL-047	4542839772	sister	Cornelia de Lange Syndrome	-
CDL-070	4849533109	proband	Cornelia de Lange Syndrome	-
CDL-095	8241131845	affected sister	Cornelia de Lange Syndrome	-
CDL-095	1995117571	sister	Cornelia de Lange Syndrome	-
CDL-095	3935504642	father	Cornelia de Lange Syndrome	-
CDL-111	6430126387	proband	Cornelia de Lange Syndrome	-
CDL-118	5459326128	affected brother	Cornelia de Lange Syndrome	-
CDL-118	5973522011	proband	Cornelia de Lange Syndrome	-
CDL-118	4747901793	father	Cornelia de Lange Syndrome	-
CDL-118	5963767232	mother	Cornelia de Lange Syndrome	-
CDL-119	2649714286	proband	Cornelia de Lange Syndrome	-
CDL-121	4612179312	proband	Cornelia de Lange Syndrome	-
CDL-122	2758526532	proband	Cornelia de Lange Syndrome	-
CDL-145	5378905303	proband	Cornelia de Lange Syndrome	-
CDL-145	5251897239	affected brother	Cornelia de Lange Syndrome	-
CDL-145	9770413596	mother	Cornelia de Lange Syndrome	-
CDL-306	9583271302	proband	Cornelia de Lange Syndrome	-
CDL-306	1190332242	mother	Cornelia de Lange Syndrome	-
CDL-311	3221637509	proband	Cornelia de Lange Syndrome	-
CDL-311	9174567347	affected brother	Cornelia de Lange Syndrome	-
CDL-315	2260489760	proband	Cornelia de Lange Syndrome	-
CDL-315	6523202311	father	Cornelia de Lange Syndrome	-
CDL-317	5930028511	proband	Cornelia de Lange Syndrome	-
CDL-317	2570527650	mother	Cornelia de Lange Syndrome	-
CDL-317	2784769842	affected father	Cornelia de Lange Syndrome	-
CDL-326	7100074898	proband	Cornelia de Lange Syndrome	-
CDL-326	8060738602	affected sister	Cornelia de Lange Syndrome	-
CDL-326	9481167618	father	Cornelia de Lange Syndrome	-
CDL-326	8345767689	mother	Cornelia de Lange Syndrome	-
CDL-145	1183671450	sister	Cornelia de Lange Syndrome	-
Debbie_011	2534114381	proband	Contracture of hand joint, Arthrogryposis; This patient has had the following orthopedic surgeries: left club foot repair, achilles tenotomy, right foot vertical talus repair, bilateral knee flexion contracture releases…. Flexion contractures of all finger joints(MP); bilateral hand contractures (MP joint flexion contractures of all fingers including thumbs)	WHITE
Debbie_126	9438802308	proband	Congenital microcephaly, dysmorphic hippocampus, exotropia, and possible optic nerve hypoplasia…gloal dev. Delay; Genome-wide SNP microarray revealed normal female (46,XX), with no abnormalities such as deletions or duplications detected that were suspected to be pathogenic. Fragile X syndrome testing, subtelomere FISH analysis, and Williams syndrome testing were normal. ...ASPM sequencing was no…	WHITE
MACD034	4091778724	-	congenital macrodactyly	White
MAC175	5414069920	-	congenital infiltrating lipomatosis	African American
Saudi_020	1775250270	son	congenital hypoplasia	-
Saudi_020	5367334832	father	congenital hypoplasia	-
Saudi_020	9509437404	son	congenital hypoplasia	-
Du	9940774768	proband	Congenital dyserythropoiesis with marginal macrocytic anaemia, mild facial dysmorphism, global developmental delay and seizures	-
Saudi_037	2531660093	daughter	congenital anopthalmia	-
MACD047	1993197298	daughter	congenital absence of bilateral ACL and PCL ligaments	White
MACD047	4779933454	mother	congenital absence of bilateral ACL and PCL ligaments	White
Debbie_096	5002609402	proband	complex medical history including global developmental delay, plagiocephaly, torticollis, constipation, gastroesophageal reflux disease, and a history of recurrent aspiration pneumonias; medically refractory absence epilepsy; complex medical history including hypertonia after birth that changed to hypotonia, severe torticollis, scoliosis, myoclonic epilepsy, developmental delays, macrocephaly, GE…	WHITE
Ho3	8815733070	proband (male)	Complex IV deficiency – confirmed in muscle, liver and skin fibroblasts	-
Wa2	4593381623	proband (female)	Complex I, III and IV deficiency – liver specific on enzymology.	-
Wa	1041611241	proband	Complex CHD- truncus arteriosus /VSD/PA hypoplasia; retinitis pigmentosa; severe-profound intellectual disability; mixed hearing loss; dysmorphism; Karyotype blood normal, Agilent 180K array normal, No specific gene tests	-
CSS010	7991592833	-	Coffin-Siris	White
CSS003	6784452217	-	Coffin-Siris	Middle Eastern
CSS001	2438913245	-	Coffin-Siris	Middle Eastern
CSS011	3419165129	-	Coffin-Siris	White
Sc2	2055734023	proband (male)	Cerebral malformation/ Perisylvian polymicrogyria/Hydrocephalus/Dandy-Walker/Intellectual Disability/ Dysmorphism/Ptosis;	-
Saudi_029	9285247508	son	Cerebellar hypoplasia	-
Saudi_029	3065794662	daughter	Cerebellar hypoplasia	-
Saudi_029	6038753447	brother	Cerebellar hypoplasia	-
Saudi_022	4470356859	proband	Cerebellar hypoplasia	-
H796	6234706641	-	Cerebellar ataxia	Caucasian
H796	3549514653	-	Cerebellar ataxia	Caucasian
H796	8454077697	sister	Cerebellar ataxia	Caucasian
PRE	7759120448	-	Cerebellar ataxia	Caucasian
PRE	8231006522	-	Cerebellar ataxia	Caucasian
PRE	9310464321	sister	Cerebellar ataxia	Caucasian
ROM	7746760038	-	Cerebellar ataxia	Caucasian
ROT	9142384171	-	Cerebellar ataxia	Caucasian
ROT	9271470236	mother	Cerebellar ataxia	-
ROT	9271470236	mother	Cerebellar ataxia	Caucasian
FAR	5149430136	-	Cerebellar ataxia	Caucasian
DEL	8713092657	-	Cerebellar ataxia	Caucasian
Debbie_104	1060217940	proband	central incisor, cleft palate, mental retardation/PDD; Previoulsly noted subcortical areas of incomplete myelination in the anterior temporal and frontal regions remain unchanged. Slightly prominent cortical sulci, unchanged. No other brain abnormality.; RESULTS - .ish (subtel X 2) A fluorescence in situ hybridization (FISH) analysis was carried out using a panel of 41 telomere specific probes (C…	WHITE
Th	7736558250	brother	Central Hypotonia, Intellectual disability, Dysmorphic features- Tented upper lip, full cheeks, wide mouth, ptosis, tapering fingers, Cerebellar hypoplasia and seizures in female (elder) sibling only	-
Th	6850360244	proband	Central Hypotonia, Intellectual disability, Dysmorphic features- Tented upper lip, full cheeks, wide mouth, ptosis, tapering fingers, Cerebellar hypoplasia and seizures in female (elder) sibling only	-
CHW201	4004749359	-	CDGIIx	-
Pl	6696156024	daughter	Cardiac; vascular; joint hypermobility ,Adult and paediatric,Sinus of valsalva aneurysm dissection; vertebral artery dissection; hypermobility; vascular fragility,Similar to 130050,2 affected / 1 unaffected ( affected mother, 1 affected daughter and one unaffected daughter)	-
Pl	9138358160	proband (female)	Cardiac; vascular; joint hypermobility ,Adult and paediatric,Sinus of valsalva aneurysm dissection; vertebral artery dissection; hypermobility; vascular fragility,Similar to 130050,2 affected / 1 unaffected ( affected mother, 1 affected daughter and one unaffected daughter)	-
MACD031	1786527574	-	Buschke-Ollendorf	-
Saudi_010	7459754760	son	Braddack Carey Syndrome	-
Saudi_010	7910794841	daughter	Braddack Carey Syndrome	-
Saudi_010	445861184	daughter	Braddack Carey Syndrome	-
Ja	5262880091	proband (male)	Bilateral perisylvian polymicrogyria, Developmental delay, Soft dysmorphism - Microcephaly, low posterior hairline, broad nasal bridge with hypoplastic alae nasi, broad thumbs and toes	-
Debbie_101	359120464	proband	bicoronal craniosynostosis; Premature closure of the coronal sutures; does not have a detectable deletion or point mutation in the TWIST gene diagnostic of Saethre-Chotzen syndrome, nor does she have the P250R mutation in the FGFR 3 gene associated with coronal synostosis.; DNA sequencing of RUNX2 gene negative; Signature microarray performed but results not in Epic; does not have the mutation th…	OTHER
RP-1405	5950773063	-	Autosomal Dominant Retinitis Pigmentosa	-
RP-0911	1416145006	-	Autosomal Dominant Retinitis Pigmentosa	Caucasian (Spanish)
RP-0911	6428858714	-	Autosomal Dominant Retinitis Pigmentosa	Caucasian (Spanish)
RP-0777	8433698477	-	Autosomal Dominant Retinitis Pigmentosa	Caucasian (Spanish)
RP-0858	4726162193	-	Autosomal Dominant Retinitis Pigmentosa	Caucasian (Spanish)
RP-0502	2595090169	-	Autosomal Dominant Retinitis Pigmentosa	Caucasian (Spanish)
RP-0858	7960144552	-	Autosomal Dominant Retinitis Pigmentosa	Caucasian (Spanish)
RP-0858	4018210619	-	Autosomal Dominant Retinitis Pigmentosa	Caucasian (Spanish)
RP-0911	5622623834	-	Autosomal Dominant Retinitis Pigmentosa	Caucasian (Spanish)
RP-0858	2321746686	-	Autosomal Dominant Retinitis Pigmentosa	Caucasian (Spanish)
RP-0777	1552552531	-	Autosomal Dominant Retinitis Pigmentosa	Caucasian (Spanish)
RP-0858	9265172342	-	Autosomal Dominant Retinitis Pigmentosa	Caucasian (Spanish)
RP-0502	2606080548	-	Autosomal Dominant Retinitis Pigmentosa	Caucasian (Spanish)
Saudi_024	7583608887	daughter	Ataxia	-
Debbie_013	4412531780	proband	Arthrogryposis, cleft palate, bilateral clubfoot, serous otitis media, tethered cord, torticollis, bilateral congenital dislocation of hip, bilateral sensorineural hearing loss, repiratory insufficency, myopathy, expressive language disorder; amniocentesis with normal chromosome and microarray studies; bilateral arthrogryposis of the hands, and abnormal head shape and position; small PDA and PFO,…	WHITE
MACD046	8671848535	-	arterial thrombosis, keratoderma, frizzy hair	White
Debbie_009	8941485640	proband	Antiphospholipid antibody positive, DRVVT positive, anticardiolipin IgG 27 IgM >150 ; anti-beta2glycoprotein IgG 9 IgM >150, DAT positive, RPR reactive; Elevated antinuclear antibody (ANA) level, Sjogren's syndrome; "Lupus in evolution."; " may also have secondary Sjogrens Syndrome, given her high-titer SSA and SSB and complaint of dry eyes. She does not at presently meet criteria for anti-phosph…	WHITE
Lymphedema_new	2055716957	father	allergies, asthma pericarditis @ 29 yr	-
K001	6404567882	brother	adult onset Leukodystrophy	Caucasian
K001	9332960580	proband	adult onset Leukodystrophy	Caucasian
Debbie_601	3911372064	proband	!!!CAG exome sequence already performed!!!! born at 33 weeks' gestation now with global developmental delay; absent speech; inconclusive consanguineous South Indian boy born prematurely and small for gestational age audiology evaluation at 12 months old; congenital severe hypotonia with persistent poor head control and some ability to w-sit unassisted briefly as well as roll but not crawling/stan…	OTHER
-	8729067371	proband	!!!!!!!!!!!!!!!!!!!!!	-
Debbie_167	8413066682	proband	IUGR, severe failure to thrive, developmental delay, wormian bones on skeletal survey, recurrent infections, decreased ROM in elbows, congenital valvular pumonic stenosis and peripheral pulmonic stenosis, and congenital tooth buds with eruption of natal teeth at 3-4 months. Prior to coming to Genetics at CHOP <name> had a normal 1.8 million SNP array, normal testing for Russell-Silver syndrome, n…	WHITE
CHW201	1812443279	-	-	-
-	6262159852	-	-	-
-	5157837229	-	-	-
-	2112201849	-	-	-
-	9605801100	-	-	-
-	5739174031	-	-	-
-	1522630463	-	-	-
-	4105589885	-	-	-
-	2992591244	father	-	-
-	4842250782	father	-	-
-	6608731882	mother	-	-
-	9506231687	-	-	-
-	9966936875	-	-	-
-	5833487373	-	-	-
-	6566727612	-	-	-
-	8177228972	-	-	-
-	9112042810	-	-	-
-	7389528319	-	-	-
RP-0911	9950454815	proband	-	Caucasian (Spanish)
-	1255167398	-	-	-
-	7172577919	-	-	-
-	5864987462	-	-	-
CL-058	2450190885	-	-	-
-	1117684393	-	-	-
RP-0858	7007992576	proband	-	Caucasian (Spanish)
RP-0482	4162511255	proband	-	Caucasian (Spanish)
RP-0107	3034625432	proband	-	Caucasian (Spanish)
-	3798888526	-	-	-
-	6274682933	-	-	-
-	1901167302	-	-	-
RP-0777	3536370452	proband	-	Caucasian (Spanish)
-	1383596417	-	-	-
-	4753994928	-	-	-
-	7652263183	-	-	-
-	4753994928	-	-	-
-	7652263183	-	-	-
-	8981726834	-	-	-
-	6769261071	-	-	-
